# Supplementary material for: Description of Trichophoromyia ruifreitasi, a new phlebotomine species (Diptera, Psychodidae) from Acre State, Brazilian Amazon
Source: Zookeys. 2015 Oct 8;(526):65–73. doi: 10.3897/zookeys.526.6128 (PMC4607845; doi:10.3897/zookeys.526.6128)
Supplement: XML Treatment for Trichophoromyia ruifreitasi [file zookeys.526.6128-treatment1.xml]

<!DOCTYPE tp:taxon-treatment
  PUBLIC "-//TaxonX//DTD Taxonomic Treatment Publishing DTD v0 20100105//EN" "tax-treatment-NSO.dtd">
<tp:taxon-treatment xmlns:tp="http://www.plazi.org/taxpub"><tp:treatment-meta><kwd-group><label>Taxon classification</label><kwd><named-content content-type="kingdom">Animalia</named-content></kwd><kwd><named-content content-type="order">Diptera</named-content></kwd><kwd><named-content content-type="family">Psychodidae</named-content></kwd></kwd-group><mixed-citation publication-type="journal"><person-group><name><surname>de Oliveira</surname><given-names>Arley Faria José</given-names></name><name><surname>Teles</surname><given-names>Carolina Bioni Garcia</given-names></name><name><surname>Medeiros</surname><given-names>Jansen Fernandes</given-names></name><name><surname>Camargo</surname><given-names>Luís Marcelo Aranha</given-names></name><name><surname>Pessoa</surname><given-names>Felipe Arley Costa</given-names></name></person-group><article-title>Description of <italic><tp:taxon-name><tp:taxon-name-part taxon-name-part-type="genus">Trichophoromyia</tp:taxon-name-part> <tp:taxon-name-part taxon-name-part-type="species">ruifreitasi</tp:taxon-name-part></tp:taxon-name></italic>, a new phlebotomine species (<tp:taxon-name><tp:taxon-name-part taxon-name-part-type="order">Diptera</tp:taxon-name-part></tp:taxon-name>, <tp:taxon-name><tp:taxon-name-part taxon-name-part-type="family">Psychodidae</tp:taxon-name-part></tp:taxon-name>) from Acre State, Brazilian Amazon</article-title><source>Zookeys</source><day>8</day><month>10</month><year>2015</year><volume>2015</volume><issue>526</issue><fpage>65</fpage><lpage>73</lpage><pub-id pub-id-type="doi">10.3897/zookeys.526.6128</pub-id></mixed-citation></tp:treatment-meta><tp:nomenclature><tp:taxon-name>
                        <tp:taxon-name-part taxon-name-part-type="genus">Trichophoromyia</tp:taxon-name-part>
                        <tp:taxon-name-part taxon-name-part-type="species">ruifreitasi</tp:taxon-name-part>
                        <object-id xmlns:xlink="http://www.w3.org/1999/xlink" content-type="zoobank" xlink:type="simple">http://zoobank.org/AFA99FEB-EDC6-4E1E-B46B-D346F16BD027</object-id>
                    </tp:taxon-name><tp:taxon-status xmlns:xlink="http://www.w3.org/1999/xlink" xlink:type="simple">sp. n.</tp:taxon-status><xref ref-type="fig" rid="F1">Figs 1</xref><xref ref-type="fig" rid="F2">, 2</xref><xref ref-type="fig" rid="F3">, 3</xref></tp:nomenclature><tp:treatment-sec sec-type="type material"><title>Type-material and depository.</title><p>Holotype male and 7 paratype males collected using CDC light traps in Assis Brasil, São Francisco road, <named-content xmlns:xlink="http://www.w3.org/1999/xlink" content-type="dwc:verbatimCoordinates" xlink:type="simple">10°56'29"S 69°34'01"W</named-content>, 5 -11.XII.2009, coll. L.M.A. Camargo. The holotype and paratypes are deposited in the entomological collection of the National Institute of Amazonian Research (<named-content xmlns:xlink="http://www.w3.org/1999/xlink" content-type="dwc:institutional_code" xlink:type="simple"><named-content content-type="dwc:institutional_code" xlink:type="simple">INPA</named-content></named-content>), and some paratypes are deposited at the Leônidas and Maria Deane Institute.</p></tp:treatment-sec><tp:treatment-sec sec-type="Diagnosis"><title>Diagnosis.</title><p>The new species is included in the genus <italic><tp:taxon-name><tp:taxon-name-part taxon-name-part-type="genus">Trichophoromyia</tp:taxon-name-part></tp:taxon-name></italic> due the male characters, the fifth palpomere slightly longer to the third, genitalia longer than or equal to the thorax, gonostyli with four spines (<xref ref-type="bibr" rid="B9">Santos et al. 2014</xref>). The new species is distinct from the others members of <italic><tp:taxon-name><tp:taxon-name-part taxon-name-part-type="genus">Trichophoromyia</tp:taxon-name-part></tp:taxon-name></italic> due the subtriangular paramere with a discrete dorsal lobe, and approximately 30 long, recurved setae distributed in the lobe, digital area after the dorsal proximal lobe is around 2× longer than it is broad, without distinct setose.</p></tp:treatment-sec><tp:treatment-sec sec-type="Description"><title>Description.</title><p>Male (n = 8) Holotype (male) small, measuring approximately 2040 (2000–2080, n = 8) from thorax to the end of the gonostylus. Head, thorax and abdomen brown, contrasting markedly with lower pleura and femora; paratergite, upper anepisternum, anepimeron and metepisternon pale.</p><p><italic>Head</italic> length 340 (325–340; n = 8) from post-occiput to clypeus apex, and maximum width 325 (300–325; n = 8). Eyes measuring 190 (190–195; n = 8) long by 100 (90–105; n = 8) wide, with incomplete interocular suture. Interocular distance 120 (105–120; n = 8) and ommatidia with a diameter of 18 (16–18; n = 8); interocular distance six times greater than the diameter of the ommatidia (Fig. <xref ref-type="fig" rid="F1">1a</xref>). Clypeus 101 (93–101; n = 8) long. Cibarium (Fig. <xref ref-type="fig" rid="F1">1b</xref>) with eight to ten acute posterior teeth equally spaced and clearly visible with a 40x objective; chitinous arc complete, pigmented spot weakly marked. Pharynx (Fig. <xref ref-type="fig" rid="F1">1c</xref>) 162 (160–173; n = 8) long, posterior third armed with transverse rows of denticles arranged in eight pairs and teeth clearly visible in immersion. Labrum-epipharynx 213 (200–216; n = 8) long. Antenna with simple, elongated ascoids (Fig. <xref ref-type="fig" rid="F1">1d</xref>) inserted nearly at the same level on antennomere AIII, reaching or exceeding the base of subsequent antennomeres, and present on all antennmoreres except XV and XVI (Fig. <xref ref-type="fig" rid="F1">1e</xref>). Length of antennomeres: AIII = 224 (213–224; n = 8), AIV = 125 (120–128; n = 8), AV = 122 (117–128; n = 8), AXV = 64 (64–69; n = 8) and AXVI = 56 (56–66; n = 8). Antennal formula = AIII–AXIV.2, AXV–AXVI.0. Palpus 445 (415–445; n = 8) long. Palpomeres: P1 = 35 (35–40; n = 8), P2 = 90 (80–90; n = 8), P3 = 130 (110–130; n = 8), P4 = 55 (50–60; n = 8), P5 = 135 (130–145; n = 7). Palpal formula: 1:4:2:3:5. Newstead’s spines distributed solely along the median inner face of palpomere III (Fig. <xref ref-type="fig" rid="F1">1f</xref>). Labial suture united in furca.</p><fig id="F1" position="float" orientation="portrait"><label>Figure 1.</label><caption><p><bold>A–F</bold> <italic><tp:taxon-name><tp:taxon-name-part taxon-name-part-type="genus">Trichophoromyia</tp:taxon-name-part> <tp:taxon-name-part taxon-name-part-type="species">ruifreitasi</tp:taxon-name-part></tp:taxon-name></italic> sp. n. <bold>A</bold> head, dorsal view <bold>B</bold> cibarium, dorsal view <bold>C</bold> pharynx, dorsal view <bold>D–E</bold> part of antenna, showing ascoids, dorsal view <bold>F</bold> palpomere III, dorsal view.</p></caption><graphic xmlns:xlink="http://www.w3.org/1999/xlink" xlink:href="zookeys-526-065-g001.jpg" position="float" orientation="portrait" xlink:type="simple" id="oo_59748.jpg"/></fig><!--PageBreak--><p><italic>Thorax</italic> length 500 (480–580; n = 8) from anterior margin of pronotum to posterior margin of metanotum. Ventrocervical sensillae absent. Anepisternum with upper bristles 10 (10–13; n = 8) long, and lower bristles 5 (4–6; n = 8) long. Wing (Fig. <xref ref-type="fig" rid="F2">2a</xref>): length 1900 (1880–1900; n = 8) from insertion point to apex; maximum width 580 (580–600; n = 8). Venation: R5 = 1160 (1160–1222; n = 8) long; alpha = 520 (520–580; n = 8); beta = 260 (240–280; n = 8); delta = 340 (340–420; n = 8); gamma = 240 (220–240; n = 8); pi = 200 (200–220; n = 8); alpha twice the length of beta. Length of femora, tibiae, basitarsi and tarsomeres of fore, mid and hind legs: Fore: femora = 780 (720–800; n = 8); tibiae = 980 (940–1060; n = 8); basitarsi= 600 (580–620; n = 8); tarsomeres: I = 260 (260; n = 8), II = 180 (160–180; n = 8), III = 140 (140; n = 8), IV = 100 (100; n = 8). Mid: femora = 720 (680–740; n = 8); tibiae = 1220 (1140–1240; n = 8); basitarsi = 720 (680–720; n = 8), tarsomeres: I = 280 (280–300; n = 8), II = 180 (180–260; n = 8), III = 160 (140–160; n = 8), IV = 100 (100; n = 8). Hind: femora = <!--PageBreak-->820 (780–840; n = 8); tibiae = 1400 (1320–1480; n = 8); basitarsi = 800 (740–820; n = 8); tarsomeres: I = 300 (260–300; n = 8), II = 200 (180–200; n = 8), III = 160 (160–180; n = 8), IV = 100 (100; n = 8). Hind femora without spines.</p><fig id="F2" position="float" orientation="portrait"><label>Figure 2.</label><caption><p><bold>A–F</bold> <italic><tp:taxon-name><tp:taxon-name-part taxon-name-part-type="genus">Trichophoromyia</tp:taxon-name-part> <tp:taxon-name-part taxon-name-part-type="species">ruifreitasi</tp:taxon-name-part></tp:taxon-name></italic> sp. n. <bold>A</bold> wing <bold>B</bold> lateral view of genitalia <bold>C</bold> dorsal view of parameres <bold>D–E</bold> genital filaments <bold>F</bold> paramere of <italic><tp:taxon-name><tp:taxon-name-part taxon-name-part-type="genus">Trichophoromyia</tp:taxon-name-part> <tp:taxon-name-part taxon-name-part-type="species">auraensis</tp:taxon-name-part></tp:taxon-name></italic>, lateral view.</p></caption><graphic xmlns:xlink="http://www.w3.org/1999/xlink" xlink:href="zookeys-526-065-g002.jpg" position="float" orientation="portrait" xlink:type="simple" id="oo_59749.jpg"/></fig><p><italic>Abdomen</italic> length 2010 (1960–2110; n = 8) from first tergite to gonostylus apex. Genitalia (Fig. <xref ref-type="fig" rid="F2">2b</xref>): Gonostylus 185 (180–190; n = 8) long and 30 (30; n = 8) wide, presenting four strong spines distributed as follows: one apical, one subapical, one external implanted just below the subapical spine and equidistant from the apical and subapical spines, and one internal at the distal end of the gonostylus basal third; sub-terminal setae absent. Gonocoxite 320 (300–320; n = 8) long; maximum width 110 (80–120; n = 8), ornamented in the median area with a sparse group of approximately 30 bristles, some thin and long on the distal portion of the gonocoxite, but much shorter on the basal portion. Paramere (Figs <xref ref-type="fig" rid="F2">2b–c</xref>, <xref ref-type="fig" rid="F3">3a</xref>) 210 (200–210; n = 8) long, and <!--PageBreak-->40 (35–45) wide, simple, subtriangular, proximal half part with a convex dorsal lobe, that is recovered with 28–30 long setae recurved at the apex; some setae running along the dorsal margin narrow at the rounded end of paramere, approximately ten (10) setae; apical margin with 4–5 much thicker setae. Proximal portion of paramere with a discrete translucid ventral lobe. Aedeagus conical <!--PageBreak-->and pigmented. Lateral lobe 350 (350–360; n = 8) long, cylindrical, not inflated, with a group of long slender setae that run along the back of the apex and spread throughout the distal half. Genital pump 180 (170–180; n = 8) long, and genital piston 150 (140–150; n = 8) long (Fig. <xref ref-type="fig" rid="F2">2d–e</xref>). Genital filaments (Fig. <xref ref-type="fig" rid="F2">2d–e</xref>) long and narrow with a striated surface; 900 (860–900; n = 8) long, thus approximately 5× longer than the pump. Apex of the filaments broad-bladed in shape and slightly recurved.</p><fig id="F3" position="float" orientation="portrait"><label>Figure 3.</label><caption><p>Lateral view of paramere of <bold>A</bold> <italic><tp:taxon-name><tp:taxon-name-part taxon-name-part-type="genus">Trichophoromyia</tp:taxon-name-part> <tp:taxon-name-part taxon-name-part-type="species">ruifreitasi</tp:taxon-name-part></tp:taxon-name></italic> sp. n. <bold>B</bold> <italic><tp:taxon-name><tp:taxon-name-part taxon-name-part-type="genus">Trichophoromyia</tp:taxon-name-part> <tp:taxon-name-part taxon-name-part-type="species">auraensis</tp:taxon-name-part></tp:taxon-name></italic>.</p></caption><graphic xmlns:xlink="http://www.w3.org/1999/xlink" xlink:href="zookeys-526-065-g003.jpg" position="float" orientation="portrait" xlink:type="simple" id="oo_59750.jpg"/></fig></tp:treatment-sec><tp:treatment-sec sec-type="Etymology"><title>Etymology.</title><p><italic><tp:taxon-name><tp:taxon-name-part taxon-name-part-type="genus">Trichophoromyia</tp:taxon-name-part> <tp:taxon-name-part taxon-name-part-type="species">ruifreitasi</tp:taxon-name-part></tp:taxon-name></italic> is named in honor of our friend, mentor and fellow-researcher, Rui Alves de Freitas, who has made an immense and unparalleled contribution to the taxonomy of these small flies in Amazonas State.</p></tp:treatment-sec><tp:treatment-sec sec-type="Female"><title>Female.</title><p>Unknown.</p></tp:treatment-sec><ref-list><ref id="B9"><mixed-citation xmlns:xlink="http://www.w3.org/1999/xlink" xlink:type="simple"><person-group><name name-style="western"><surname>Santos</surname><given-names>TV</given-names></name><name name-style="western"><surname>Silva</surname><given-names>FMM</given-names></name><name name-style="western"><surname>Barata</surname><given-names>IR</given-names></name><name name-style="western"><surname>Andrade</surname><given-names>AJ</given-names></name><name name-style="western"><surname>Galati</surname><given-names>EAB</given-names></name></person-group> (<year>2014</year>) <article-title>A new species of phlebotomine, <italic><tp:taxon-name><tp:taxon-name-part taxon-name-part-type="genus">Trichophoromyia</tp:taxon-name-part> <tp:taxon-name-part taxon-name-part-type="species">adelsonsouzai</tp:taxon-name-part></tp:taxon-name></italic> (<tp:taxon-name><tp:taxon-name-part taxon-name-part-type="order">Diptera</tp:taxon-name-part></tp:taxon-name>: <tp:taxon-name><tp:taxon-name-part taxon-name-part-type="family">Psychodidae</tp:taxon-name-part></tp:taxon-name>) of Brazilian Amazonia.</article-title> <source>Memórias do Instituto Oswaldo Cruz</source> <volume>109</volume>: <fpage>140</fpage>–<lpage>147</lpage>. doi: <ext-link xlink:type="simple" ext-link-type="doi" xlink:href="10.1590/0074-0276130159">10.1590/0074-0276130159</ext-link> </mixed-citation></ref></ref-list></tp:taxon-treatment>
